# Supplementary material for: Profiling olfactory stem cells from living patients identifies miRNAs relevant for autism pathophysiology
Source: Mol Autism. 2016 Jan 8;7:1. doi: 10.1186/s13229-015-0064-6 (PMC4705753; doi:10.1186/s13229-015-0064-6)
Supplement: Additional file 2: — Raw expression value. (XLSX 115 kb) [file 13229_2015_64_MOESM2_ESM.xlsx]

## Sheet: OMSC DATA
Raw expression value - Validation Round in OMSC using Taqman MicroRNA array
		Endogenous Controls							Targets
Group	Samples	hsa-let-7g	hsa-miR-106a	hsa-miR-151-3p	hsa-miR-15b	hsa-miR-16	hsa-miR-17	hsa-miR-99b	hsa-miR-100*	hsa-miR-106b*	hsa-miR-126*	hsa-miR-135a*	hsa-miR-146a	hsa-miR-148b*	hsa-miR-221	hsa-miR-222	hsa-miR-26b*	hsa-miR-335	hsa-miR-376a*	hsa-miR-378	hsa-miR-425*	hsa-miR-432	hsa-miR-505*	hsa-miR-513a-3p	hsa-miR-596	hsa-miR-625*	hsa-miR-654-5p	hsa-miR-656	hsa-miR-659	hsa-miR-708	hsa-miR-7-1*	hsa-miR-875-5p
ASD	A02-1	25.3024	23.7504	26.8951	27.2582	22.5605	23.9157	27.5202	31.462	30.0491	29.3112	26.7827	26.27	32.7324	26.0855	21.9047	31.6637	32.1262	33.5979	30.4619	30.9481	30.9554	32.5559	34.3023	27.6213	30.8801	33.0781	30.0442	31.5744	28.5036	29.0444	34.5526
	A02-2	25.2126	23.7945	26.8596	27.1434	22.5864	24.0219	27.3876	31.0543	30.5029	29.3937	26.6519	26.3776	32.3078	26.098	21.9661	31.607	32.361	33.1051	30.1057	31.08	31.4349	32.9135	33.5361	27.3412	30.816	32.7472	30.0731	31.1661	28.6617	29.0049	34.2202
	A02-3	24.8978	23.7848	26.7367	26.9984	22.5951	23.9411	27.2821	30.944	29.3794	29.055	26.7402	26.3345	32.1699	25.8401	21.9155	31.2106	31.9407	33.515	30.1592	30.5874	30.446	31.7296	33.7406	27.4412	30.8094	32.8431	30.0815	31.1636	28.4659	29.1745	33.9928
	A03-1	26.0489	24.864	27.6769	28.3008	23.9671	25.0985	28.0296	32.274	31.2734	30.7176	27.0078	29.6054	33.4773	26.437	22.303	32.5042	30.7755	35	30.879	31.2072	30.8287	32.926	34.0014	27.5857	31.3409	35	30.921	31.2204	29.8545	30.4821	34.5089
	A03-2	24.9642	23.8677	26.7156	27.4949	22.7965	24.0711	27.3157	31.3473	29.9882	29.5355	26.6432	28.3616	32.3769	25.7222	21.3645	31.7423	29.9834	33.4749	30.4327	30.988	30.7937	31.7982	33.7285	27.1861	30.6742	32.841	30.3175	31.2087	28.9287	29.2976	34.0537
	A03-3	25.5342	24.3541	26.919	27.8245	23.1353	24.489	27.5014	31.5654	30.4736	30.2184	26.7754	28.7951	33.2085	26.0903	21.6507	31.9787	30.6767	34.4791	30.5139	30.9961	30.7884	32.6304	33.6882	27.2309	30.6023	33.5594	30.9115	30.9837	29.2783	29.351	34.6101
	A05-1	24.8493	23.9907	26.9588	26.8248	23.0441	24.1908	27.3531	29.6763	28.8055	29.3855	26.9825	27.5534	32.0627	25.0751	22.1052	31.3702	32.6608	32.1728	29.4703	30.8018	29.4593	31.3876	33.5139	27.5241	31.1494	31.2189	29.4896	31.3441	31.8535	28.9987	32.1383
	A05-2	24.6091	23.9125	26.9824	26.9509	22.925	24.1737	27.2587	29.8099	29.0306	29.4301	27.0931	27.2292	32.0761	25.0514	22.1178	31.3258	32.776	32.3033	29.3901	30.8366	29.4846	31.6571	33.1434	27.5338	31.2529	31.613	29.5718	31.5319	31.946	29.167	32.1356
	A05-3	25.0381	23.8245	27.0093	27.0622	22.7968	23.9872	27.4816	30.0218	29.1198	29.3119	27.0723	27.1262	32.2385	25.2674	21.9643	31.4247	33.194	32.4716	29.8419	30.9317	29.4287	31.5638	34.2421	27.8406	30.9147	31.2902	29.56	31.854	32.4946	28.737	33.2115
	A06-1	25.015	23.6732	26.8498	27.1012	23.1248	23.8779	27.1814	30.2345	28.6874	29.6201	27.1211	26.6057	31.9046	25.2793	21.8677	31.6204	31.7778	32.5739	29.323	30.8562	29.3847	31.6667	33.5594	27.6419	30.1915	31.0554	29.3357	31.7051	34.2785	29.2503	32.4337
	A06-2	25.9788	24.2555	26.7844	28.7361	22.7118	24.5281	28.0039	30.1147	28.9455	29.5138	27.0609	26.5527	31.8489	27.2182	22.3988	31.5085	32.0515	32.1084	29.2603	30.6279	28.9436	31.365	33.4503	27.3228	30.3426	34.2409	29.0359	31.7814	35	29.1755	32.5119
	A06-3	24.9332	23.8069	26.839	27.0913	23.2573	23.8863	27.1059	30.0918	28.9082	29.6687	27.1311	26.6717	31.9323	25.1798	21.9859	31.7122	31.8106	32.1514	29.3241	30.9006	29.1757	30.8968	33.7977	27.4642	30.5487	31.4085	29.1241	31.7042	34.3404	29.4193	32.4438
	A07-1	24.8078	23.8784	27.1225	27.1471	23.1502	24.0684	27.3417	29.7838	28.8236	29.2117	27.3146	27.0918	32.1393	24.9619	21.5743	31.4983	29.1937	32.636	29.8039	30.8688	30.0079	31.3578	32.9932	27.3894	30.065	31.8353	29.3491	31.8871	29.898	28.9419	32.2933
	A07-2	24.824	23.8549	27.1492	27.0297	23.1595	24.0811	27.2975	29.7947	29.1173	29.4604	27.2741	26.9963	32.2203	24.9167	21.6777	31.3477	29.0713	32.2583	29.8841	31.1129	29.9912	31.3451	33.0758	27.5234	30.2068	31.8289	29.4378	31.7327	29.6833	28.9363	32.3369
	A07-3	24.9048	23.8981	27.123	26.9824	23.1418	24.1334	27.3715	29.9697	29.1038	29.4639	27.4802	26.9725	32.1334	24.9322	21.5726	31.4226	29.1329	32.0662	29.992	30.9919	30.0508	31.3124	32.5913	27.6349	30.3977	32.2178	29.3474	31.5311	30.1241	29.0646	32.5541
	A09-1	24.5835	23.4161	26.7846	26.8093	22.6868	23.5948	27.0855	30.6223	28.4313	29.3346	27.1761	27.3545	31.8622	25.2024	21.8434	31.0117	30.2666	32.4771	29.9965	30.5736	29.8663	31.005	32.9567	27.6009	31.2887	31.8424	29.6283	31.6338	31.3027	29.0201	32.8809
	A09-2	24.6202	23.2878	26.8003	26.7029	22.6066	23.4284	27.0138	30.6931	28.3994	29.2898	27.2563	26.5525	32.0007	25.0993	21.5456	31.0691	30.3478	32.098	30.0858	31.0972	30.298	30.5511	33.768	27.9595	30.8965	31.7295	29.7569	32.3996	31.3975	28.8539	32.8704
	A09-3	24.6862	23.4506	26.7716	26.5659	22.8638	23.5815	26.9819	30.7684	28.1284	29.5334	27.1338	26.7144	31.8616	25.1038	21.7391	31.2163	30.481	32.1455	29.8889	31.2751	30.1271	30.6992	34.0978	27.6485	31.0384	31.5474	29.8032	31.7895	31.3743	28.922	32.7381
	A10-1	24.7612	23.3671	26.8932	26.7388	22.6962	23.5228	27.2117	30.1166	28.6152	29.2499	27.1373	24.7326	32.1694	25.1408	21.4646	31.5442	31.346	32.2795	29.9701	31.3728	29.9523	30.8101	34.15	27.5233	30.4334	31.3539	29.1861	31.8996	30.0613	28.9531	32.6363
	A10-2	24.6205	23.3778	26.8773	26.6408	22.6405	23.5896	27.2763	29.8227	28.598	29.4121	27.0878	24.7199	31.6447	25.0936	21.4736	31.4607	30.9567	32.1607	29.9498	30.9475	29.8385	30.5854	33.7861	27.7069	30.6959	31.2862	29.1526	31.9874	29.9084	29.0844	32.4292
	A10-3	24.754	23.4961	26.9355	26.7223	22.8528	23.6995	27.2023	30.074	28.4173	29.3698	27.2175	25.0066	31.9178	25.1262	21.5955	31.3471	31.1186	32.587	29.9562	30.9292	29.81	30.7527	34.1587	27.3464	30.5626	31.2628	29.2123	31.4058	30.1866	29.1363	32.188
	A11-1	25.596	23.9425	27.0848	27.2382	22.7029	24.1489	27.469	30.5881	30.7961	30.0414	26.6014	26.5304	32.9425	25.6475	20.638	32.0186	30.6683	33.3893	30.5096	30.771	30.7714	33.104	33.4642	27.1344	30.5468	33.8982	30.0115	30.7148	28.7729	29.1695	34.9678
	A11-2	25.7784	24.2685	27.401	27.66	22.9893	24.45	27.5801	31.065	30.8637	30.6803	26.6131	26.8706	33.0323	25.8564	20.9359	32.2262	31.2354	33.9196	30.6279	30.8797	30.8152	33.3	33.2727	27.077	30.6315	34.8926	30.6155	30.8081	28.9058	29.9312	34.2655
	A11-3	25.4854	23.8291	27.0503	27.2481	22.6191	24.0581	27.4156	30.8511	30.7718	30.0359	26.6561	26.6172	32.3637	25.4266	20.5784	31.7425	30.6622	33.5389	30.5914	30.7364	30.3791	32.8962	33.5532	27.0417	30.4877	33.7459	30.0191	30.805	28.7349	29.4391	34.4832
Controls	C01-1	25.5419	24.261	26.8957	28.1379	23.6111	24.4342	27.6002	31.2335	30.2804	29.7392	26.96	26.3132	32.1941	25.9597	22.0434	31.9537	30.4171	33.4831	30.4737	31.1736	30.6281	31.642	34.0993	27.6986	30.9118	32.5251	30.266	31.5662	29.3936	29.288	34.3745
	C01-2	25.182	24.064	26.6428	27.8465	23.3387	24.1939	27.3845	30.8698	30.4062	29.5604	26.7718	26.0453	32.1394	25.7543	21.8576	32.0658	30.3921	33.2952	30.1527	30.8484	30.2594	31.9275	33.6821	27.5771	30.6274	32.2828	29.5969	31.5534	29.2632	28.962	34.0653
	C01-3	25.2128	24.3951	27.0059	27.6317	23.8535	24.5509	27.148	30.953	29.4173	29.8362	27.1144	26.659	32.2375	25.6366	22.1889	31.9461	30.4494	32.8771	30.0912	31.2195	30.2659	30.675	33.7233	27.6896	30.9669	32.0395	30.0173	31.6186	29.4537	29.6906	32.8887
	C04-1	24.8602	24.254	27.0961	27.4455	23.3934	24.4653	27.2495	30.6011	29.2644	29.1672	27.009	27.6257	31.9528	24.8088	21.2616	31.8277	32.1797	32.4368	29.7586	30.6882	29.3021	30.8923	33.9158	27.5328	30.5648	31.1537	29.2272	31.6244	30.9796	29.4863	32.723
	C04-2	25.1871	24.4324	27.3422	27.6507	23.5563	24.6546	27.4295	30.787	29.7726	29.4201	26.9037	27.9311	32.2134	25.1199	21.4112	31.981	33.1009	32.2492	30.0426	30.9157	29.6126	32.165	33.7754	27.426	30.7339	32.208	29.3641	31.266	31.5326	29.2859	33.199
	C04-3	25.0484	24.468	27.2412	27.8274	23.5922	24.5975	27.3716	31.0051	29.2499	29.1784	26.9913	27.7933	32.3605	25.1818	21.4629	31.7083	32.8118	32.3846	29.8091	30.4195	29.6017	31.0278	33.9621	27.5079	30.6633	31.9199	29.436	31.4479	31.471	29.4985	32.8311
	C05-1	25.0305	23.9585	27.1055	26.8892	22.9736	24.2777	27.3194	30.2644	29.0193	29.6047	27.0632	27.6994	31.9522	25.084	21.2946	31.3467	29.8356	32.6848	29.7045	30.8194	29.9464	31.1157	33.6028	27.2312	30.6039	31.6946	29.0718	31.2428	31.7867	29.1685	32.8634
	C05-2	25.0815	23.9942	26.975	27.0339	22.8812	24.2249	27.6218	30.2936	29.3633	29.8172	26.83	27.6803	31.8012	25.2152	21.1913	31.5871	29.7072	32.6043	29.9037	30.8609	29.5241	31.5608	33.7667	27.1181	30.3788	31.9165	29.0161	31.1808	32.0114	29.4753	33.282
	C05-3	24.9403	23.8571	26.9526	26.777	22.7283	23.9582	27.1462	30.3037	29.3894	29.5763	27.0675	27.3266	32.0063	24.9295	20.9268	31.4998	29.7222	32.6674	29.9839	31.071	29.514	31.3974	34.3657	27.7996	30.1834	31.7355	29.0965	32.2839	31.4058	28.863	33.03
	C06-1	25.2737	23.9909	27.0289	27.2239	23.0329	24.1724	27.5483	30.7268	29.3016	28.9876	27.0585	28.4038	32.5044	25.9081	22.3029	31.5612	32.0318	32.4539	30.5293	31.2899	30.8426	32.0919	33.918	27.7255	31.2146	32.2226	29.3501	31.7331	32.2556	29.1636	33.8355
	C06-2	24.9984	24.113	27.088	26.9441	23.2869	24.2778	27.3633	30.835	28.8367	29.2177	27.0253	28.4227	32.2728	25.6064	22.3814	31.5842	31.769	32.6875	30.0728	31.1279	30.7378	31.2811	33.8799	27.3417	31.1605	31.9935	29.3424	32.1257	31.4341	29.2039	32.5413
	C06-3	24.8702	23.8998	27.0405	26.8814	23.0728	24.1385	27.2936	30.5606	28.8513	28.9536	27.149	28.4294	31.9952	25.525	22.2197	31.4366	31.6191	32.1077	30.4098	30.8506	30.6117	31.4327	33.26	27.5421	31.2308	32.394	29.151	32.1068	31.4437	29.1006	32.9516
	C07-1	24.4515	23.7878	26.738	27.1317	22.6726	23.9736	27.279	30.8052	28.644	29.1151	27.0305	29.2095	31.7728	24.2933	20.661	31.2404	28.8492	32.0155	29.7463	30.9948	30.0977	30.3995	34.0344	27.5702	30.6397	30.9666	29.3761	31.8529	29.2089	28.7986	32.0213
	C07-2	24.9457	24.088	27.1143	27.0886	23.009	24.2542	27.3769	31.2605	28.9355	29.2619	27.0508	29.4505	32.014	24.4247	20.7495	31.1848	28.9357	32.0977	29.9312	30.9925	30.3876	31.1029	33.1724	27.5077	30.8244	32.0022	29.5189	31.788	29.6051	29.1075	32.4241
	C07-3	24.9201	23.988	26.9874	27.3066	22.7036	24.1655	27.4991	31.1835	29.5244	29.2813	26.7638	29.1817	32.745	24.549	20.6204	31.2854	28.8975	32.4953	30.1088	30.9554	30.5839	32.0648	34.1	27.4983	30.8224	32.2516	29.3521	31.4101	29.5123	29.1937	33.0268
	C10-1	24.878	24.0071	27.0911	27.1888	22.9824	24.2804	27.5281	29.7868	28.9466	29.7355	27.0297	27.3464	32.2851	24.2588	20.3001	31.5733	30.5054	32.5888	29.6895	31.1662	30.1211	30.727	33.2993	27.277	30.8206	31.3448	29.3869	31.6398	32.8403	29.4797	32.4307
	C10-2	25.0116	23.9738	27.1195	27.3154	23.0293	24.1508	27.4479	30.0497	29.0831	29.6524	26.9903	27.2434	32.5875	24.2228	20.1465	31.3455	30.7284	32.6319	30.0137	31.5246	29.9652	30.9337	34.1953	27.8468	30.8323	31.8629	29.8988	32.1665	33.0213	29.3999	32.6888
	C10-3	25.6611	24.5524	27.5705	27.4898	23.6047	24.7409	27.5914	30.6966	29.2974	30.6643	27.0191	27.815	33.5561	24.9127	20.5884	31.8815	31.2989	32.5969	29.8855	31.5413	30.4726	31.2332	33.8942	27.5404	30.6448	31.8067	30.1719	31.6444	33.539	29.9158	32.4579

## Sheet: FIBROBLAST DATA
Raw expression value - Fibroblast analysis using Taqman MicroRNA on Fludigm Array
		Endogenous Controls								Targets
Group	Samples	hsa-miR-106a	hsa-miR-151-3p	hsa-miR-15b	hsa-miR-16	hsa-miR-17	hsa-miR-99b	hsa-miR-let-7g	U6	hsa-miR-146a	hsa-miR-221	hsa-miR-654	hsa-miR-656
Controls	C12-BR1	6.16053	10.7719	9.97785	4.83255	6.43666	10.1448	9.85562	5.1765	14.9608	6.93876	14.9527	4.45153
	C12-BR1	6.3065	11.0681	10.0077	4.8725	6.41135	10.2091	9.90506	5.02699	14.5194	7.02382	14.9357	4.51509
	C12-BR1	6.20256	10.7002	10.1149	4.83609	6.3763	10.2483	9.99868	5.08055	14.2347	6.87759	14.9361	4.50446
	C12-BR2	7.97159	12.6341	11.391	6.172	8.07547	11.6634	11.01	8.08372	9.18557	7.64248	17.1758	5.45951
	C12-BR2	7.93147	12.4693	11.2582	6.21717	8.15466	11.6955	11.0915	8.13941	8.70126	7.7664	17.1217	5.33192
	C12-BR2	8.01961	12.7601	11.4203	6.17325	8.0922	11.656	11.2136	7.92317	9.25751	7.67508	17.0237	5.23987
	C2.5-BR1	8.61061	13.6048	12.1174	7.1506	8.70907	12.8157	11.8502	8.68666	17.4094	9.04836	18.5079	6.60789
	C2.5-BR1	8.481	13.732	12.0669	7.32625	8.71867	12.8788	11.9126	8.68887	16.6016	9.11473	18.2561	6.59969
	C2.5-BR1	8.52442	13.867	12.1936	7.26689	8.71286	12.8852	11.8237	8.61581	15.3838	9.11165	18.1836	6.50045
	C2.5-BR2	7.85262	12.7337	11.3678	6.56121	8.1591	11.9567	11.1017	8.05336	10.5182	8.24302	17.5151	5.67155
	C2.5-BR2	7.81093	12.6286	11.3975	6.53179	7.97882	12.0209	11.0167	8.17614	12.5235	8.31142	17.0927	5.69859
	C2.5-BR2	7.87024	12.5502	11.4109	6.59578	8.04699	12.0794	10.9756	8.05334	10.6573	8.32239	17.0669	5.60715
	C3-BR1	7.76605	12.2054	11.1632	6.72794	7.93927	11.8961	11.1012	8.05974	11.9572	8.39556	17.3756	6.31624
	C3-BR1	7.7577	12.1542	11.198	6.72487	7.84625	11.9884	11.1415	8.25672	13.3601	8.48763	17.2534	6.34657
	C3-BR1	7.75832	12.1108	11.1445	6.7851	7.88539	11.9973	11.047	8.06859	12.3546	8.42712	17.1189	6.41092
	C3-BR2	7.30915	11.5798	10.8817	6.41386	7.50691	11.5724	10.7929	8.01048	11.8593	8.32469	16.8195	5.84089
	C3-BR2	7.31229	11.6359	10.9717	6.37788	7.41912	11.574	10.8598	8.00849	11.8539	8.46384	16.6882	5.88591
	C3-BR2	7.28309	11.5245	10.9259	6.43656	7.5225	11.567	10.8837	7.9256	10.1126	8.42813	16.6983	5.79845
	C8.5-BR1	7.73676	12.414	11.0251	6.47564	7.9893	11.6098	10.9064	8.4518	14.9806	8.16339	17.1778	5.74388
	C8.5-BR1	7.75624	12.406	11.1073	6.61122	7.95985	11.5991	10.9492	8.28459	14.7853	8.19007	17.0108	5.79725
	C8.5-BR1	7.789	12.5134	11.0256	6.48825	7.87009	11.5482	10.961	8.10113	10.4517	8.20906	16.9735	5.78321
	C8.5-BR2	7.87596	12.5854	11.2372	6.53009	8.01352	11.6444	11.0277	7.91262	10.8386	8.01267	16.796	5.82064
	C8.5-BR2	7.89541	12.4632	11.229	6.32034	7.96938	11.6193	11.1234	7.7704	10.1251	8.29912	16.5522	5.84377
	C8.5-BR2	7.89858	12.3947	11.2179	6.55016	7.99057	11.643	11.0001	7.72071	10.708	8.22	16.5441	5.82668
ID	BC-BR1	9.91593	14.5341	12.7184	9.5699	10.2641	12.5966	13.5454	10.8531	17.0608	8.14353	17.9688	6.42004
	BC-BR1	9.89815	14.2298	12.8263	9.54787	10.118	12.7787	13.5203	10.7269	15.5009	8.28586	17.8489	6.38212
	BC-BR1	9.9836	14.2422	12.8348	9.66851	10.1033	12.7042	13.5802	10.6214	11.9252	8.20832	17.8403	6.34279
	BC-BR2	10.5348	14.1685	12.9597	8.82061	10.6215	12.6506	12.7808	10.9086	16.3176	8.16994	17.6581	6.52496
	BC-BR2	10.5244	14.0894	13.081	9.0587	10.565	12.7474	12.662	10.6807	16.0924	8.08938	17.7209	6.5031
	BC-BR2	10.3786	14.1219	12.9704	8.74113	10.5652	12.7257	12.6562	10.6847	10.6157	8.12067	17.5279	6.53716
	BF-BR1	9.46273	14.1058	12.6615	8.68278	9.59979	12.1651	12.6476	10.7145	17.2636	9.07191	18.69	5.97333
	BF-BR1	9.42837	13.9322	12.6538	8.58914	9.59858	12.0983	12.5889	10.6964	9.64597	9.05222	18.6426	6.14834
	BF-BR1	9.40527	14.2385	12.6325	8.62684	9.57507	12.1641	12.6477	10.68	17.7151	9.05009	18.6894	6.12575
	BF-BR2	9.34617	14.5353	12.3233	9.09097	9.49435	11.9784	12.8665	12.5188	20.8607	8.5868	18.8112	6.21304
	BF-BR2	9.46462	14.6516	12.418	9.01197	9.4986	11.9707	12.7862	12.4873	19.2525	8.61857	18.7242	6.2177
	BF-BR2	9.38974	14.5223	12.2911	9.17405	9.5508	11.9609	12.7334	12.3742	17.8682	8.50738	18.5398	6.07998
	BK-BR1	9.27733	13.8444	12.121	7.68835	9.48182	12.3259	11.7209	10.7307	19.1093	7.89957	19.0896	6.07318
	BK-BR1	9.21898	13.7873	12.1802	7.69446	9.46697	12.4026	11.8869	10.7001	16.6002	8.05932	18.8403	5.9006
	BK-BR1	9.24077	13.5945	12.1549	7.77367	9.39525	12.4058	11.7998	10.5933	13.3215	7.8444	19.1263	5.88275
	BK-BR2	9.10777	13.693	11.8989	7.56839	9.21608	12.1832	11.7756	11.0111	18.1561	7.77623	18.6453	5.84058
	BK-BR2	9.10061	13.5033	11.9832	7.66921	9.18617	12.227	11.6312	10.9917	16.66	7.66895	18.7245	5.84988
	BK-BR2	9.04036	13.4708	11.9373	7.59002	9.22275	12.1739	11.6643	10.8966	16.2631	7.76996	18.6364	5.78112
	CJ-BR1	9.26595	14.3618	12.3388	8.55316	9.39601	12.3434	12.5974	11.3052	16.1791	8.27139	18.4597	6.60029
	CJ-BR1	9.26823	14.4506	12.5188	8.52816	9.40588	12.4515	12.6189	11.2232	9.88203	8.35809	18.5696	6.55861
	CJ-BR1	9.2695	14.5384	12.4455	8.58084	9.42972	12.3189	12.6777	11.3134	9.75137	8.1283	18.5448	6.64711
	CJ-BR2	9.15112	13.8365	12.3234	7.73072	9.28213	12.553	11.7287	11.3287	14.2218	8.26296	18.6936	6.71201
	CJ-BR2	9.08409	14.0795	12.3698	7.74564	9.34205	12.5881	11.9465	11.2899	14.0084	8.391	18.8791	6.63975
	CJ-BR2	9.17614	13.915	12.3837	7.90099	9.35943	12.572	11.7996	11.3215	11.8784	8.30128	18.5807	6.63705
	JA-BR1	15.5256	20.5697	14.3636	13.5622	15.9615	15.2213	15.2006	19.1158	15.7756	10.1592	24.1471	14.9917
	JA-BR1	15.3776	20.8027	14.4022	13.5358	15.8592	15.1157	15.3507	18.4403	16.0965	10.1789	25.4652	15.0814
	JA-BR1	15.4791	22.0464	14.5554	13.671	15.8331	15.0869	15.1296	18.9345	16.0392	10.2012		15.0571
	JA-BR2	8.34397	12.1503	11.1909	6.90421	8.47063	10.9952	10.3118	11.1964	10.8026	8.92039	17.3194	7.08357
	JA-BR2	8.3366	12.0912	11.1115	6.89522	8.50925	10.9688	10.3157	11.3591	11.6754	9.0346	17.3116	7.15706
	JA-BR2	8.25116	12.0047	11.2386	6.96635	8.53056	11.0046	10.4091	11.3391	10.9275	8.87344	17.2079	7.02414
	EO-BR1	7.85284	12.884	11.3994	6.93976	8.01416	11.8225	11.5699	9.17483	9.68902	7.74485	17.7726	5.76029
	EO-BR1	7.82049	12.7364	11.507	6.88767	7.9913	11.8276	11.5764	9.34306	9.81933	7.7105	17.6073	5.91914
	EO-BR1	7.82924	12.612	11.2862	6.95944	7.98117	11.8298	11.5725	9.18375	9.41693	7.71233	17.7308	5.83006
	EO-BR2	7.3488	12.2293	10.3277	6.23199	7.51993	11.5151	10.4452	10.666	8.76988	6.84979	18.1589	5.13793
	EO-BR2	7.33934	12.266	10.4536	6.16708	7.45171	11.6527	10.574	10.7598	9.18238	6.88674	18.1883	5.22741
	EO-BR2	7.26618	12.2987	10.4289	6.38698	7.47954	11.6344	10.4691	10.6393	8.84542	6.85001	17.8553	5.21816
	HH-BR1	7.43919	13.2533	10.9657	6.92651	7.54301	12.1767	11.8912	9.8556	9.52201	7.47285	19.2369	5.50685
	HH-BR1	7.37868	13.371	10.8491	6.99845	7.56879	12.226	11.9647	9.75544	9.39433	7.41236	19.0091	5.58715
	HH-BR1	7.3375	13.3564	11.0295	7.02511	7.54836	12.1666	11.8692	9.73906	9.53847	7.485	18.9869	5.44856
	HH-BR2	7.4084	12.9595	10.3335	6.33824	7.59656	12.0264	10.8799	10.4706	9.82781	6.95875	19.1522	5.32341
	HH-BR2	7.35776	13.0108	10.4499	6.32853	7.57684	12.1189	10.7842	10.6756	9.85477	6.92335	18.8726	5.37882
	HH-BR2	7.36538	12.8146	10.3394	6.36344	7.44174	12.0637	10.8875	10.6633	9.49153	6.95244	19.0701	5.3228
	JM-BR1	9.21467	14.1166	12.4405	8.24744	9.33096	12.907	12.7753	10.0074	16.7053	8.50025	19.6879	6.35182
	JM-BR1	9.11206	14.0758	12.4927	8.1438	9.27977	12.915	12.8955	9.91284	12.8364	8.49581	19.3024	6.42712
	JM-BR1	9.20127	14.2142	12.5579	8.16314	9.3879	12.8731	12.8665	9.95129	11.9664	8.46263	19.5114	6.19934
	JM-BR2	8.08929	12.9795	11.0499	6.83313	8.33172	12.102	11.0173	10.4389	18.7602	7.28324	18.7458	5.58329
	JM-BR2	8.03669	13.1291	11.1404	6.60269	8.18148	12.0953	11.0157	10.2656	16.3483	7.18158	18.5409	5.51905
	JM-BR2	7.98516	13.1132	11.1355	6.74552	8.16958	12.1291	11.0535	10.3502	14.3294	7.32817	18.5109	5.57041
	MS-BR1	6.82836	12.7165	10.7735	6.7796	6.98706	12.2608	11.5004	10.4671	7.39794	8.04038	19.1162	5.50229
	MS-BR1	6.7896	12.8973	10.9624	6.85703	6.94021	12.3184	11.5037	10.2947	7.76551	8.03028	19.0381	5.56595
	MS-BR1	6.81749	12.8525	10.8789	6.77344	6.92733	12.2754	11.513	10.3833	7.65419	8.02699	18.8181	5.54774
	MS-BR2	7.21822	13.112	10.7601	6.80225	7.35023	12.2394	11.1639	9.90101	8.22416	7.64056	19.1704	5.66666
	MS-BR2	7.20829	13.1585	10.8426	6.80215	7.28564	12.3373	11.3356	9.64162	8.1559	7.63562	18.7434	5.66845
	MS-BR2	7.13704	13.161	10.8789	6.69103	7.33202	12.3427	11.2769	9.72534	8.34348	7.64596	18.8215	5.75669
	MS-BR1	10.2826	17.7346	11.4789	9.45729	10.3969	12.7126	12.9968	14.5972	9.78256	7.96468	22.1065	9.38957
	MS-BR1	10.1886	18.3024	11.5259	9.30858	10.3795	12.6403	12.9378	14.8438	9.93107	7.93507	22.6705	9.48671
	MS-BR1	10.2387	18.3202	11.5083	9.36984	10.4227	12.6746	12.9453	14.7854	9.67895	7.88811	21.5369	9.50041
	MS-BR2	7.07862	12.9752	10.4726	6.18354	7.30927	11.9379	10.5332	10.5059	10.0263	7.10955	19.212	5.19329
	MS-BR2	7.0473	12.9007	10.517	6.29327	7.22981	11.9352	10.4514	10.2032	10.2751	7.09484	18.986	5.06312
	MS-BR2	7.0575	12.8053	10.4488	6.23011	7.2329	11.9312	10.6126	10.1837	8.85064	7.09814	19.0242	5.11498
	PA-BR1	6.835	12.4256	10.8782	6.35322	7.05061	12.2035	10.902	9.49651	8.8554	7.84892	18.8051	5.58891
	PA-BR1	6.92419	12.3369	10.8571	6.29744	7.05177	12.2296	10.8771	9.73135	9.05975	7.84078	18.6116	5.57183
	PA-BR1	6.85783	12.3517	10.9132	6.32526	7.03194	12.2399	10.916	9.70132	8.39279	7.78814	18.7844	5.52942
	PA-BR2	7.20607	13.6195	10.936	7.49919	7.36327	12.658	11.8065	11.751	8.9513	7.4477	19.9485	5.76989
	PA-BR2	7.18622	13.6832	10.8867	7.30981	7.35845	12.7243	11.7178	11.7516	8.79469	7.45434	19.911	5.88288
	PA-BR2	7.12783	13.6547	10.99	7.41697	7.30121	12.772	11.8447	11.6883	8.14507	7.45052	20.0984	5.82707
	VG-BR1	8.62328	14.4889	12.0818	9.03072	8.68605	11.6628	13.0367	9.46104	22.1335	8.21242	17.9307	5.66207
	VG-BR1	8.57084	14.5256	12.2176	9.10822	8.74857	11.6242	13.1003	9.41093	20.0877	8.28382	17.7362	5.74034
	VG-BR1	8.70719	14.708	12.1792	9.0433	8.68863	11.6309	13.1596	9.3731	19.8012	8.20135	17.8519	5.71567
	VG-BR2	8.2595	13.2151	11.5499	7.34802	8.54064	11.8261	11.1241	9.92335	19.6313	7.74449	17.6493	5.51151
	VG-BR2	8.33274	12.9129	11.6124	7.34014	8.47765	11.7761	11.0332	10.0364	18.2544	7.84815	17.4935	5.38592
	VG-BR2	8.2783	13.1901	11.6851	7.24784	8.46489	11.787	11.1176	9.70471	17.7393	7.58698	17.3619	5.52212
ASD	PG-BR1	7.75667	13.2104	11.939	7.18776	7.93292	13.0568	12.2122	8.75394	15.5626	8.93633	18.4759	5.10865
	PG-BR1	7.7539	13.346	11.8721	7.24274	7.91741	13.1294	12.1895	8.68139	14.3424	8.90316	18.758	5.38903
	PG-BR1	7.79428	13.113	11.9148	7.21828	7.94145	13.115	12.356	8.70608	11.6886	8.92891	18.2323	5.27099
	PG-BR2	7.4	12.4346	11.1519	6.09507	7.64189	11.7126	9.98334	8.41294	15.8356	8.21148	17.4139	5.40923
	PG-BR2	7.44202	12.2494	11.2405	6.11719	7.55527	11.634	9.97276	8.38984	10.7437	8.25285	17.1512	5.49185
	PG-BR2	7.39721	12.2697	11.2088	5.93956	7.66854	11.6391	9.85054	8.20679	9.7974	8.1952	17.2566	5.32531
	WS-BR1	7.98625	13.7066	11.7892	7.6089	8.3304	14.1143	12.6142	9.9377	13.3202	9.46271	19.7575	5.8711
	WS-BR1	8.09554	13.5095	11.9786	7.60217	8.28141	14.1856	12.6177	9.81684	12.7588	9.40946	19.3261	5.82639
	WS-BR1	8.04958	13.7747	11.9616	7.52374	8.26853	14.1219	12.4546	9.84129	11.546	9.40248	19.1812	5.73672
	WS-BR2	7.85125	12.9624	11.5206	6.93538	7.9967	12.8304	12.2814	8.41872	8.33979	8.47679	19.2816	5.8021
	WS-BR2	7.82441	12.7049	11.6026	7.09531	7.90708	12.8692	12.3319	8.21757	8.56879	8.61523	19.8374	5.89362
	WS-BR2	7.81803	12.754	11.6673	7.15719	7.9805	12.7341	12.3279	8.25686	8.23736	8.65625	19.1069	5.77863
	KAp-BR1	6.40321	11.6864	10.9233	6.27036	6.57399	13.0536	10.4881	6.70353	6.0456	8.75271	19.1512	5.78776
	KAp-BR1	6.3768	11.9881	10.9463	6.27072	6.51759	12.9165	10.421	6.69895	6.12417	8.81285	18.5376	5.75907
	KAp-BR1	6.40083	11.8331	10.9988	6.29354	6.55458	12.8959	10.4522	6.57025	5.92109	8.77045	19.02	5.61632
	KAp-BR2	7.28091	13.0695	11.3659	6.8135	7.51253	12.0897	11.5807	8.25226	9.01516	7.84013	18.217	5.70981
	KAp-BR2	7.32512	13.0001	11.4845	6.75255	7.53381	12.1042	11.651	8.29185	9.24569	7.86853	18.4279	5.75209
	KAp-BR2	7.30843	13.0194	11.3749	6.75879	7.41953	12.1144	11.578	8.27587	9.22702	7.89145	18.1291	5.72121
	KAu-BR1	8.29822	13.1399	12.5967	8.03641	8.31007	13.8869	12.2076	10.5314	8.53216	11.2016	19.3803	8.45702
	KAu-BR1	8.25628	13.2651	12.7986	8.0329	8.40045	13.76	12.2731	10.5127	8.58842	11.1896	19.32	8.38756
	KAu-BR1	8.2534	13.1271	12.7655	8.16407	8.25521	13.7289	12.168	10.5111	8.48115	11.1177	19.3138	8.31678
	KAu-BR1	7.92983	13.3651	11.7544	6.41995	7.98575	12.4353	11.3961	7.80369	9.19268	9.00339	17.9256	5.88601
	KAu-BR1	7.86935	13.166	11.837	6.42743	8.03993	12.4552	11.3409	7.73938	9.33446	9.02073	18.3646	5.94847
	KAu-BR1	7.89202	13.0102	11.8633	6.48143	8.01671	12.4829	11.4026	7.71491	9.45643	8.87313	18.1909	5.89196
	KT-BR1	6.05455	11.945	10.8175	6.11235	6.22929	13.2945	9.91262	7.19682	6.10135	9.45226	19.1015	5.42325
	KT-BR1	6.09467	12.0345	10.8978	6.06029	6.20868	13.3609	9.93816	7.21331	6.25256	9.51272	19.3089	5.69768
	KT-BR1	6.0901	11.913	10.7931	6.04277	6.22604	13.3967	9.86501	7.16818	6.01781	9.4947	19.5474	5.43127
	KT-BR2	7.03982	12.974	11.379	6.65567	7.18483	12.2668	11.5914	7.59094	8.98303	8.34629	18.0355	5.78737
	KT-BR2	7.10034	12.6476	11.4121	6.76698	7.21239	12.2216	11.608	7.47049	8.80306	8.39515	18.4759	5.74596
	KT-BR2	7.11722	12.8054	11.3868	6.58594	7.21124	12.2956	11.5996	7.68702	9.06134	8.15909	18.1174	5.76666

## Sheet: PBMC DATA
Raw expression value - PBMC analysis using Taqman MicroRNA on Fludigm Array
		Endogenous Controls								Targets
Group	Sample	hsa-miR-106a	hsa-miR-151-3p	hsa-miR-15b	hsa-miR-16	hsa-miR-17	hsa-miR-99b	miR-let-7g	U6	hsa-miR-146a	hsa-miR-221	hsa-miR-654	hsa-miR-656
Control	8561	12.2427	15.0605	13.7211	12.8008	12.0988	15.2492	15.7917	15.7263	12.6116	14.6282	15.2467	14.1029
	8561	12.267	15.0904	14.0023	12.8211	12.2658	15.4195	15.7942	15.6591	13.6857	14.7395	14.9163	14.1475
	8561	12.2513	14.8752	14.1546	12.831	12.2728	15.7268	15.9408	15.7186	14.0853	14.9123	15.0255	14.1002
	14423	10.605	12.638	11.8868	10.7938	10.5167	12.8959	13.0406	13.1727	10.9265	12.623	12.7145	12.0391
	14423	10.6446	12.432	11.8652	10.9282	10.5594	13.1172	12.9779	12.8335	11.2504	12.7361	12.6456	11.9538
	14423	10.7638	12.8414	11.9891	10.8381	10.5239	12.8755	12.9309	13.2385	11.4368	12.6827	12.5473	11.9458
	14527	11.4563	13.9502	13.074	11.8786	10.5541	13.8675	14.3257	13.9699	11.5126	13.4061	13.4752	13.3073
	14527	11.4543	13.6208	12.9371	11.8216	11.0186	13.9956	14.168	14.3988	11.0931	13.7521	13.5244	13.1538
	14527	11.4544	14.0516	12.9092	11.773	11.0686	14.1662	14.646	14.424	12.1554	13.7828	13.7002	13.4535
	14703	10.997	13.4123	12.6438	10.8734	11.2144	13.8736	14.214	13.7873	12.9085	13.7194	13.5735	12.626
	14703	11.1813	13.7317	12.51	11.245	11.2538	14.0658	14.2017	14.0459	12.7093	13.4005	13.4784	12.6075
	14703	11.2425	13.4519	12.6184	11.0681	11.3305	13.9289	14.2557	13.8455	12.8037	13.3795	13.3254	12.7705
	14769	10.7754	12.9948	12.2524	10.7298	10.9661	13.379	13.4725	13.143	12.5799	13.3194	13.0656	12.5501
	14769	10.8031	13.0647	12.1856	10.8133	11.0375	13.4567	13.3286	13.1704	12.6068	13.4352	12.905	12.466
	14769	10.9243	13.0942	11.9921	10.3513	10.9347	13.3325	13.2721	13.1504	12.4158	13.353	13.0186	12.575
	14992	11.8949	14.574	13.6037	11.708	11.8362	15.6132	15.3696	15.178	12.7963	14.7491	14.6924	13.8183
	14992	11.8096	14.6377	13.4385	11.6606	12.0036	15.2511	15.2432	15.0878	13.7996	14.6504	14.9675	13.8057
	14992	11.9072	14.2893	13.7128	11.6586	11.9293	15.5014	15.0448	15.4703	13.9452	14.7773	14.7291	13.7985
	15156	12.2634	14.2778	13.7144	12.3274	12.1239	15.1924	15.2095	14.8352	13.0695	14.4849	14.828	13.6373
	15156	12.0311	14.5917	13.7661	12.3128	12.1554	14.8998	15.0321	14.8942	13.0187	14.3262	14.6034	13.5039
	15156	12.0592	14.4644	13.7384	12.314	12.1065	14.9598	15.0013	14.7919	13.117	14.6715	14.6267	13.563
	15942	11.1609	13.8277	12.7416	11.9886	11.2196	14.0788	14.5315	14.1709	12.7279	13.5419	14.0504	12.9572
	15942	11.0225	13.5839	13.1131	12.0463	11.3309	14.1371	14.4188	14.1693	12.5174	13.4375	14.0876	12.8539
	15942	11.1896	13.6547	12.9838	11.9322	11.2519	14.2757	14.2953	14.2125	12.9125	13.4947	13.6831	12.7708
	16410	12.2803	14.8733	14.4683	13.0737	12.4962	15.3641	15.295	15.0972	13.0517	14.7353	14.9031	13.5894
	16410	12.5951	14.8228	14.1593	13.1486	12.4463	15.4851	15.5007	15.0871	13.6444	14.8016	14.7567	13.6377
	16410	12.4284	14.7348	14.4653	13.1417	12.4083	15.4602	15.3277	15.1594	13.4842	14.9771	14.754	13.6658
	16595	10.8186	13.8732	12.9298	11.6139	10.6407	14.3678	14.1877	14.1232	10.1657	13.3437	13.4043	12.888
	16595	10.9301	13.8457	12.8822	11.5956	10.9184	14.2117	14.1609	14.5578	11.9262	13.4763	13.6638	13.1103
	16595	10.8579	14.0636	12.8966	11.6194	10.5781	14.531	14.2248	14.3217	12.0605	13.4335	13.759	13.0678
	16934	10.097	12.9166	12.0429	10.8125	10.1704	13.3689	13.5936	13.35	12.3818	12.973	12.8088	11.8284
	16934	10.1356	12.9471	11.971	10.6653	10.1935	13.4216	13.3446	13.1378	12.045	12.7811	12.8831	12.2637
	16934	10.1684	12.9028	12.013	10.2436	10.1915	13.5584	13.3695	13.59	12.2218	12.7968	12.7835	12.1247
	16942	10.9851	13.6206	12.4921	11.2051	11.073	13.9208	13.9871	13.7471	12.8111	13.4807	13.4088	12.6785
	16942	11.001	13.4684	12.638	11.144	11.0559	13.6925	13.7662	13.54	12.8015	13.4508	13.3744	12.8891
	16942	11.0144	13.3666	12.6523	10.8687	11.1012	13.9602	14.0902	13.799	12.8448	13.6245	13.5488	12.5928
	17925	11.1811	13.2865	12.7525	11.4694	11.41	13.8527	14.1324	13.7495	12.7437	13.2301	13.5685	12.7106
	17925	11.2595	13.263	12.9665	11.4601	11.3053	14.1289	13.9248	13.7707	12.6205	13.5691	13.5708	12.6986
	17925	11.2272	13.4371	13.0781	11.4002	11.2308	14.0881	14.0961	13.8848	12.6837	13.6295	13.7279	12.6766
	18028	11.7223	14.2496	13.5979	11.9459	11.9779	14.9099	14.7582	14.4083	13.4781	14.1294	14.3603	13.5158
	18028	11.7478	14.2478	13.6287	11.9224	11.8463	14.7632	14.8737	14.462	13.186	14.1286	14.4763	13.5528
	18028	11.841	14.2287	13.5859	11.9017	11.8348	14.8913	14.5646	14.5414	13.3163	14.1799	14.3946	13.4814
	18190	10.5907	13.4586	12.6409	11.5715	10.5861	14.3909	14.3282	14.0878	11.7504	13.2522	13.6508	12.4902
	18190	10.7219	13.3565	12.6803	11.4153	10.6263	14.1172	14.4158	13.9522	12.3274	13.1418	13.1169	12.7089
	18190	10.5111	13.5047	12.7773	11.3936	10.7167	14.4173	14.2869	13.9743	12.462	13.3251	13.3972	12.6855
	19959	10.8384	13.5322	12.5022	11.7162	11.0158	13.8184	13.9555	14.009	12.3533	13.6692	13.4995	12.6624
	19959	10.8787	13.4742	12.8636	11.5755	10.8807	13.8972	14.0813	13.7422	12.3482	13.4548	13.3987	12.6989
	19959	10.9384	13.6133	12.839	11.6627	10.949	13.8374	13.963	13.5759	12.3486	13.5175	13.4166	12.564
	AH	11.1428	13.4104	13.268	12.7602	10.7689	13.5954	14.2771	13.757	10.6368	12.785	13.5202	12.5307
	AH	11.0838	13.4104	13.0922	12.4679	10.9574	13.6878	14.0876	13.9371	11.1985	12.7965	13.6986	12.8418
	AH	11.0034	13.6988	13.1179	12.6506	10.8738	13.8402	14.2369	13.8334	11.7444	13.0211	13.6344	12.6906
	RC	9.07292	11.2583	10.6267	10.1814	9.27943	11.8062	11.7216	11.3543	10.6288	10.5841	11.5172	10.3726
	RC	9.13147	11.3836	10.7604	10.1754	9.20083	11.7694	11.7907	11.5707	10.3373	10.6929	11.4985	10.3521
	RC	9.18573	11.2314	10.6303	9.56818	9.21994	11.7516	11.5567	11.4914	10.3074	10.8574	11.3772	10.6178
	RE	9.60498	11.9877	11.4774	10.764	9.74422	12.4039	12.3272	12.4538	11.1377	11.6135	12.1501	11.2172
	RE	9.52169	12.0302	11.532	10.7067	9.8164	12.5552	12.5063	12.4428	10.9763	11.7182	12.127	11.2461
	RE	9.61052	12.0719	11.4246	10.2949	9.80163	12.5521	12.4707	12.4811	10.9696	11.6409	12.0518	11.1072
	TS	10.0247	11.7032	11.5393	10.5617	9.99654	12.4957	12.4763	12.4177	11.2637	12.1714	12.4925	11.3313
	TS	9.8576	11.9787	11.5714	10.5187	10.0048	12.4365	12.3365	12.3298	11.4117	12.0697	12.3222	11.2419
	TS	9.99669	11.8992	11.5497	10.4723	10.0689	12.4092	12.4526	11.5537	11.1958	11.9521	12.3345	11.2133
ASD	AB	9.12221	10.7365	10.7119	9.92845	9.30792	11.3266	11.1191	11.2211	10.6459	10.9288	11.2993	10.4812
	AB	9.07965	10.9386	10.7624	9.90595	9.39292	11.4653	11.4137	11.2203	10.5979	11.0987	11.2918	10.5781
	AB	9.22728	10.9863	10.6596	9.62552	9.42528	11.5669	11.5729	11.2924	10.4121	11.0144	11.2191	10.3639
	CF	9.48047	11.9847	11.2128	10.5799	9.62931	12.4768	12.421	12.3656	11.0658	11.4056	12.2544	11.0659
	CF	9.58324	12.0908	11.2606	10.7395	9.54617	12.4947	12.2441	12.2692	10.8296	11.3855	11.7288	11.0677
	CF	9.56579	11.9317	11.106	10.7523	9.52008	12.4523	12.3674	12.4697	10.8046	11.4105	12.0421	11.1412
	DB	9.75078	12.0696	11.4213	11.4287	9.75452	12.4223	12.6288	12.6962	11.0054	11.6945	12.281	11.3182
	DB	9.61487	12.2243	11.445	11.3405	9.62158	12.583	12.56	12.3307	10.8937	11.7283	12.2786	11.612
	DB	9.63838	12.4052	11.5022	11.3227	9.77178	12.6228	12.6108	12.7077	10.9135	11.5924	12.0737	11.429
	IJ	9.48678	11.5032	11.0109	10.5303	9.84633	12.0159	12.1128	11.8629	10.8118	11.3082	11.4738	10.9115
	IJ	9.62469	11.7196	10.8002	9.20859	9.77011	12.1022	12.1798	11.8524	10.7561	11.4592	11.5822	10.9327
	IJ	9.60253	11.3127	11.0444	9.9683	9.69649	11.9838	11.9829	11.9051	10.7034	11.4138	11.6818	10.8699
	KAu	9.91308	12.5289	11.9204	11.4491	10.063	13.0178	13.0052	12.6386	11.3371	12.1964	12.8355	11.661
	KAu	9.8905	12.5807	11.7808	11.4899	9.99243	12.9706	13.1858	13.0396	11.0627	12.2251	12.6825	11.7879
	KAu	10.0598	12.5391	11.5926	11.3507	10.0447	12.9267	13.0676	12.9581	11.4636	12.232	12.7265	11.7583
	KT	9.9898	12.4309	11.8827	11.2195	9.76795	12.8415	12.7182	12.8927	10.7969	12.0434	12.4847	11.6031
	KT	10.1124	12.2868	11.9352	11.1174	9.92179	12.8715	12.8938	12.9245	11.1713	11.9968	12.6712	11.217
	KT	10.031	12.4751	11.8602	11.1987	9.95537	12.896	12.9258	12.905	11.1953	12.1837	12.3358	11.6809
	OA	11.1946	13.6898	13.0308	12.6997	11.2973	14.0865	14.148	13.7581	12.4561	13.1122	13.4463	12.7872
	OA	11.1701	13.5806	13.2367	12.639	11.2275	14.3446	14.2426	14.0809	11.6861	13.0799	13.7557	12.9186
	OA	11.2776	13.7129	13.2442	12.6397	11.3336	14.1587	14.2764	13.9835	12.5936	13.2432	13.6874	12.8646
	RL	10.7368	13.4116	11.9501	12.1972	10.7671	13.6725	13.7667	13.5867	12.2156	12.5905	13.4872	12.3587
	RL	10.6805	13.3766	12.6678	12.0343	10.9473	13.6375	13.7177	13.5037	11.9877	12.6924	12.937	12.3853
	RL	10.7114	13.1249	12.6042	11.9093	10.9373	13.2777	13.7578	13.502	12.1337	12.7192	13.4753	12.3431
	WS	11.3737	13.1902	13.0703	12.4726	11.4414	14.0815	13.7519	13.3612	12.4004	13.9033	13.8593	12.4132
	WS	11.404	13.5088	13.2347	12.3571	11.5362	14.1285	14.1369	13.2851	12.3989	13.6594	13.8553	12.3151
	WS	11.3107	13.4245	13.1074	12.2278	11.5278	14.0902	13.8975	13.005	12.4881	13.7414	13.8384	12.5325
